# Supplementary material for: Comparative analysis of Panicum streak virus and Maize streak virus diversity, recombination patterns and phylogeography
Source: Virol J. 2009 Nov 10;6:194. doi: 10.1186/1743-422X-6-194 (PMC2777162; doi:10.1186/1743-422X-6-194)
Supplement: Additional file 7 — Recombination in PanSV. Details of the PanSV recombination events detected in this study including approximate breakpoint positions, parental-like sequences, and p-values for various recombination detection tests. [file 1743-422X-6-194-S7.xls]

## Sheet: Recombination description
	Breakpoint Positions
	In Alignment		In Recombinant Sequence		Relative to PanSV-G [YT-Tsa-g386-2008]		Sequence triplets that can be used to detect the recombination events			Detection Methods
Recombination event in Figure 1	Begin	End	Begin	End	Begin	End	Recombinant Sequence(s)	Minor Parental Sequence(s)	Major Parental Sequence(s)	RDP	GENECONV	Bootscan	Maxchi	Chimaera	SiSscan	3Seq
a	2595	678	2418	605	2427	611	PanSV-C [ZM-NGur-g169-2006]	PanSV-A [ZA-Ill-g263-2008]	PanSV-E [KE-Nye4-g363-2008]	2.95093e-09	0.00341922	3.25228e-10	1.50098e-05	2.26752e-07	2.28668e-09	1.63851e-08
								PanSV-A [MZ-Nac1-2009]	PanSV-B [ZA-Kar-1994]
								PanSV-A [ZA-Bak-M34-2005]	PanSV-F [KE-Nye2-g364-2008]
								PanSV-A-[ZA-For-g191-2007]	PanSV-E [KE-Jic10-PKPM-1997]
								PanSV-A [ZM-Nya-g180-2007]
								PanSV-A [ZA-Kar-1994]
b	615	1388	549	1287	549	1295	PanSV-B [KE-Ken-1991]	PanSV-E [KE-Jic10-PKPM-1997]	PanSV-A [MZ-Nac1-2009]	1.08518e-15	2.22623e-19	3.43355e-16	2.10206e-12	8.44679e-08	8.62193e-09	4.27543e-13
								PanSV-B [ZA-Kar-1994]	PanSV-A [ZA-Ill-g263-2008]
								PanSV-E [KE-Nye4-g363-2008]	PanSV-A [ZA-Bak-M34-2005]
									PanSV-A-[ZA-For-g191-2007]
									PanSV-A [ZM-Nya-g180-2007]
									PanSV-A [ZA-Kar-1994]
c	1531	1711	1405	1551	1414	1560	PanSV-D [NG-Ola-g242-2007]	USV-NG-Iwo-g75-2006	PanSV-C [ZM-NGur-g169-2006]	NS	0.0490263	NS	1.09576e-07	NS	1.60666e-09	0.0282007
							PanSV-G [YT-Tsa-g386-2008][T]	T1-SC-RSA	PanSV-B [ZA-Kar-1994]
							PanSV-G [YT-Com-g383-2008][T]	USV-NG-Ipe-g226-2007	PanSV-E [KE-Nye4-g363-2008]
							PanSV-G [YT-Coc-g385-2008]	USV-NG-Eji2-g248-2007	PanSV-I [KE-Nra1-g374-2008]
							PanSV-G [YT-Ben-g384-2008]	USV-NG-Eji-g230-2007	PanSV-I [KE-Nra2-g375-2008]
							PanSV-F [KE-Nye2-g364-2008]	USV-NG-Ile-g240-2007	PanSV-E [KE-Jic10-PKPM-1997]
							PanSV-D [NG-Ifo-g91-2006]	USV-NG-Lag1-g74-2006	PanSV-I [KE-Jic13-PKPB-1997]
							PanSV-B [KE-Ken-1991]	USV-NG-Lag2-g78-2006	PanSV-A [ZA-Bak-M34-2005]
								USV-Odo-g89-Ng
d	2830*	624	2619*	558	2651*	558	PanSV-B [KE-Ken-1991]	PanSV-F [KE-Nye2-g364-2008]	PanSV-I [KE-Jic13-PKPB-1997]	0.00085008	0.000743508	NS	1.59872e-06	0.0461765	3.62135e-16	NS
								PanSV-G [YT-Ben-g384-2008]	PanSV-I [KE-Nra1-g374-2008]
								PanSV-B [ZA-Kar-1994]	PanSV-I [KE-Nra2-g375-2008]
								PanSV-E [KE-Nye4-g363-2008]
								PanSV-E [KE-Jic10-PKPM-1997]
e	1367	2365	1281	2198	1281	2198	PanSV-G [YT-Tsa-g386-2008]	PanSV-D [NG-Ola-g242-2007]	PanSV-B [ZA-Kar-1994]	2.48989e-14	3.74656e-08	2.01419e-09	2.23249e-12	2.92179e-14	2.36784e-13	9.03179e-28
							PanSV-G [YT-Com-g383-2008]	PanSV-D [NG-Ifo-g91-2006]	PanSV-A [MZ-Nac1-2009]
							PanSV-G [YT-Coc-g385-2008]		PanSV-E [KE-Nye4-g363-2008]
							PanSV-G [YT-Ben-g384-2008]		PanSV-A [ZA-Ill-g263-2008]
							PanSV-F [KE-Nye2-g364-2008]		PanSV-E [KE-Jic10-PKPM-1997]
									PanSV-A [ZA-Bak-M34-2005]
									PanSV-A [ZM-Nya-g180-2007]
									PanSV-C [ZM-NGur-g169-2006]
									PanSV-A [ZA-Kar-1994]
f	2732	58	2558	48	2562	49	PanSV-H [CF-Bai2-Car11-2008]	PanSV-A [ZA-Kar-1994]	Unknown (PanSV-B [KE-Ken-1991])	5.04633e-05	NS	0.000240425	0.00448771	0.00450318	5.29755e-05	NS
							PanSV-D [NG-Ola-g242-2007]	PanSV-A [MZ-Nac1-2009]
							PanSV-H [NG-Jic15-PNP-1997]	PanSV-A [ZA-Ill-g263-2008]
							PanSV-D [NG-Ifo-g91-2006]	PanSV-A [ZA-Bak-M34-2005]
								PanSV-A-[ZA-For-g191-2007]
g	1023	1119	949	1045	956	1052	PanSV-D [NG-Ifo-g91-2006]	SSV-EG-Egypt	PanSV-G [YT-Coc-g385-2008]	2.16861e-07	0.000486778	NS	0.00300213	NS	NS	7.84266e-05
							PanSV-H [CF-Bai2-Car11-2008][T]	MSV-B-ZA-PlaB-g27-2006	PanSV-G [YT-Tsa-g386-2008]
							PanSV-D [NG-Ola-g242-2007]	MSV-A-ZA-SA	PanSV-G [YT-Com-g383-2008]
							PanSV-H [NG-Jic15-PNP-1997]	MSV-E-ZA-MitA-g125-2006	PanSV-G [YT-Ben-g384-2008]
								MSV-F-NG-IntB-g88-2007	PanSV-F [KE-Nye2-g364-2008]
								MSV-G-ML-Mic24-1987	PanSV-A [ZA-Ill-g263-2008]
								MSV-H-NG-Lag-g74-2007	PanSV-C [ZM-NGur-g169-2006]
									PanSV-B [KE-Ken-1991]
h	1532	2285	1412	2121	1415	2125	PanSV-H [CF-Bai2-Car11-2008]	PanSV-E [KE-Jic10-PKPM-1997]	PanSV-D [NG-Ifo-g91-2006]	8.27151e-07	NS	2.39874e-05	2.94851e-09	4.95871e-05	2.4542e-05	5.98186e-11
							PanSV-H [NG-Jic15-PNP-1997]	PanSV-B [ZA-Kar-1994]	PanSV-D [NG-Ola-g242-2007]
								PanSV-E [KE-Nye4-g363-2008]
								PanSV-C [ZM-NGur-g169-2006]
i	756	886	677	807	689	819	PanSV-I [KE-Jic13-PKPB-1997]	Unknown (MSV-G-ML-Mic24-1987)	PanSV-A [ZA-Bak-M34-2005]	9.07183e-05	NS	NS	0.035039	0.0123728	NS	NS
							PanSV-I [KE-Nra1-g374-2008]	Unknown(MSV-C-ZA-Set-1998)	PanSV-A [MZ-Nac1-2009]
							PanSV-I [KE-Nra2-g375-2008]	Unknown(MSV-D-ZA-Raw-1998)	PanSV-B [ZA-Kar-1994]
								Unknown(MSV-H-NG-Lag-g74-2007)	PanSV-F [KE-Nye2-g364-2008]
									PanSV-E [KE-Nye4-g363-2008]
									PanSV-H [CF-Bai2-Car11-2008]
									PanSV-D [NG-Ola-g242-2007]
									PanSV-H [NG-Jic15-PNP-1997]
									PanSV-A [ZA-Ill-g263-2008]
									PanSV-E [KE-Jic10-PKPM-1997]
									PanSV-A-[ZA-For-g191-2007]
									PanSV-A [ZM-Nya-g180-2007]
									PanSV-C [ZM-NGur-g169-2006]
									PanSV-D [NG-Ifo-g91-2006]
									PanSV-A [ZA-Kar-1994]
* = The actual breakpoint position is undetermined (it was most likely overprinted by a subsequent
recombination event).
Minor Parent = Parent contributing the smaller fraction of sequence.
Major Parent = Parent contributing the larger fraction of sequence.
Unknown = Only one parent and a recombinant need be in the alignment for a recombination event to be detectable.
The sequence listed as unknown was used to infer the existance of a missing parental sequence.
NS = No significant P-value was recorded for this recombination event using this method.
